# Supplementary material for: Lifestyle Intervention Randomized Controlled Trial for Age-Related Macular Degeneration (AMD-Life): Study Design
Source: Nutrients. 2023 Jan 24;15(3):602. doi: 10.3390/nu15030602 (PMC9920008; doi:10.3390/nu15030602)
Supplement: Supplementary file 1 [file nutrients-15-00602-s001.zip]

Archive with 1 entries (1 files):
- nutrients-2150116-supplementary.pdf
